# Supplementary material for: A Comparative Transcriptome and Metabolome Combined Analysis Reveals the Key Genes and Their Regulatory Model Responsible for Glucoraphasatin Accumulation in Radish Fleshy Taproots
Source: Int J Mol Sci. 2022 Mar 9;23(6):2953. doi: 10.3390/ijms23062953 (PMC8949420; doi:10.3390/ijms23062953)
Supplement: Supplementary file 1 [file ijms-23-02953-s001.zip]

Archive with 1 entries (1 files):
- ijms-1598105-supplementary.pdf
